# Supplementary material for: Comparison of clinicopathological parameters, prognosis, micro-ecological environment and metabolic function of Gastric Cancer with or without Fusobacterium sp. Infection
Source: J Cancer. 2021 Jan 1;12(4):1023–32. doi: 10.7150/jca.50918 (PMC7797643; doi:10.7150/jca.50918)
Supplement: Supplementary file 1 — Supplementary figures and tables. [file jcav12p1023s1.zip]

Archive with 4 entries (4 files):
- Supplementary materials/Supplementary materials.pdf
- Supplementary materials/Table S1.xls
- Supplementary materials/Table S4.xls
- Supplementary materials/Table S5.xls
