# Supplementary material for: Comparison of clinicopathological parameters, prognosis, micro-ecological environment and metabolic function of Gastric Cancer with or without Fusobacterium sp. Infection
Source: J Cancer. 2021 Jan 1;12(4):1023–32. doi: 10.7150/jca.50918 (PMC7797643; doi:10.7150/jca.50918)
Supplement: Supplementary file 1 — Supplementary figures and tables. [file jcav12p1023s1.zip › Supplementary materials/Table S1.xls]

## Sheet: Table S1
Table S1. sOTU data in genus level of 61 GC tissues.
Sample ID	k__Archaea;p__Crenarchaeota;c__Thaumarchaeota;o__Nitrososphaerales;f__Nitrososphaeraceae;g__Candidatus Nitrososphaera	k__Bacteria;__;__;__;__;__	k__Bacteria;p__Acidobacteria;c__Acidobacteria-5;o__;f__;g__	k__Bacteria;p__Acidobacteria;c__Acidobacteria-6;o__;f__;g__	k__Bacteria;p__Acidobacteria;c__Acidobacteria-6;o__CCU21;f__;g__	k__Bacteria;p__Acidobacteria;c__Acidobacteria-6;o__iii1-15;f__;g__	k__Bacteria;p__Acidobacteria;c__Acidobacteria-6;o__iii1-15;f__RB40;g__	k__Bacteria;p__Acidobacteria;c__Acidobacteria-6;o__iii1-15;f__mb2424;g__	k__Bacteria;p__Acidobacteria;c__PAUC37f;o__;f__;g__	k__Bacteria;p__Acidobacteria;c__S035;o__;f__;g__	k__Bacteria;p__Acidobacteria;c__Solibacteres;o__Solibacterales;f__;g__	k__Bacteria;p__Acidobacteria;c__Sva0725;o__Sva0725;f__;g__	k__Bacteria;p__Acidobacteria;c__[Chloracidobacteria];o__RB41;f__;g__	k__Bacteria;p__Acidobacteria;c__[Chloracidobacteria];o__RB41;f__Ellin6075;g__	k__Bacteria;p__Acidobacteria;c__iii1-8;o__32-20;f__;g__	k__Bacteria;p__Acidobacteria;c__iii1-8;o__DS-18;f__;g__	k__Bacteria;p__Actinobacteria;c__Acidimicrobiia;o__Acidimicrobiales;f__;g__	k__Bacteria;p__Actinobacteria;c__Acidimicrobiia;o__Acidimicrobiales;f__C111;g__	k__Bacteria;p__Actinobacteria;c__Acidimicrobiia;o__Acidimicrobiales;f__OCS155;g__	k__Bacteria;p__Actinobacteria;c__Actinobacteria;o__Actinomycetales;__;__	k__Bacteria;p__Actinobacteria;c__Actinobacteria;o__Actinomycetales;f__;g__	k__Bacteria;p__Actinobacteria;c__Actinobacteria;o__Actinomycetales;f__Actinomycetaceae;g__Actinomyces	k__Bacteria;p__Actinobacteria;c__Actinobacteria;o__Actinomycetales;f__Actinomycetaceae;g__Mobiluncus	k__Bacteria;p__Actinobacteria;c__Actinobacteria;o__Actinomycetales;f__Corynebacteriaceae;g__Corynebacterium	k__Bacteria;p__Actinobacteria;c__Actinobacteria;o__Actinomycetales;f__Geodermatophilaceae;g__	k__Bacteria;p__Actinobacteria;c__Actinobacteria;o__Actinomycetales;f__Microbacteriaceae;g__Agromyces	k__Bacteria;p__Actinobacteria;c__Actinobacteria;o__Actinomycetales;f__Microbacteriaceae;g__Leucobacter	k__Bacteria;p__Actinobacteria;c__Actinobacteria;o__Actinomycetales;f__Micrococcaceae;g__Arthrobacter	k__Bacteria;p__Actinobacteria;c__Actinobacteria;o__Actinomycetales;f__Micrococcaceae;g__Micrococcus	k__Bacteria;p__Actinobacteria;c__Actinobacteria;o__Actinomycetales;f__Mycobacteriaceae;g__Mycobacterium	k__Bacteria;p__Actinobacteria;c__Actinobacteria;o__Actinomycetales;f__Nocardioidaceae;g__Kribbella	k__Bacteria;p__Actinobacteria;c__Actinobacteria;o__Actinomycetales;f__Nocardioidaceae;g__Marmoricola	k__Bacteria;p__Actinobacteria;c__Actinobacteria;o__Actinomycetales;f__Nocardioidaceae;g__Nocardioides	k__Bacteria;p__Actinobacteria;c__Actinobacteria;o__Actinomycetales;f__Propionibacteriaceae;g__Microlunatus	k__Bacteria;p__Actinobacteria;c__Actinobacteria;o__Actinomycetales;f__Propionibacteriaceae;g__Propionibacterium	k__Bacteria;p__Actinobacteria;c__Actinobacteria;o__Actinomycetales;f__Pseudonocardiaceae;__	k__Bacteria;p__Actinobacteria;c__Actinobacteria;o__Actinomycetales;f__Pseudonocardiaceae;g__Jiangella	k__Bacteria;p__Actinobacteria;c__Actinobacteria;o__Actinomycetales;f__Pseudonocardiaceae;g__Pseudonocardia	k__Bacteria;p__Actinobacteria;c__Actinobacteria;o__Actinomycetales;f__Sporichthyaceae;g__	k__Bacteria;p__Actinobacteria;c__Actinobacteria;o__Bifidobacteriales;f__Bifidobacteriaceae;g__Bifidobacterium	k__Bacteria;p__Actinobacteria;c__Actinobacteria;o__Micrococcales;f__;g__	k__Bacteria;p__Actinobacteria;c__Coriobacteriia;o__Coriobacteriales;f__Coriobacteriaceae;__	k__Bacteria;p__Actinobacteria;c__Coriobacteriia;o__Coriobacteriales;f__Coriobacteriaceae;g__Atopobium	k__Bacteria;p__Actinobacteria;c__Coriobacteriia;o__Coriobacteriales;f__Coriobacteriaceae;g__Olsenella	k__Bacteria;p__Actinobacteria;c__Coriobacteriia;o__Coriobacteriales;f__Coriobacteriaceae;g__Slackia	k__Bacteria;p__Actinobacteria;c__MB-A2-108;o__0319-7L14;f__;g__	k__Bacteria;p__Actinobacteria;c__OPB41;o__;f__;g__	k__Bacteria;p__Actinobacteria;c__Rubrobacteria;o__Rubrobacterales;f__Rubrobacteraceae;g__	k__Bacteria;p__Actinobacteria;c__Rubrobacteria;o__Rubrobacterales;f__Rubrobacteraceae;g__Rubrobacter
C71	0	542	0	0	0	0	0	0	0	0	0	0	0	0	0	0	0	0	0	0	0	0	0	0	0	0	0	0	0	0	0	0	0	0	0	0	0	0	0	0	0	224	129	65	11	0	0	0	0
C59	0	0	14	2	64	305	12	79	20	2	2	10	131	0	15	2	15	5	0	0	5	4	0	0	23	10	0	10	0	9	1	0	5	37	0	8	7	6	0	0	28	0	15	0	15	147	0	5	0
C90	0	4	0	0	0	0	0	0	0	0	0	0	0	0	0	0	0	0	0	0	0	0	2	0	0	0	0	0	0	0	0	0	0	0	0	0	0	0	0	0	0	0	2	7	0	0	2	0	0
C103	0	0	0	0	0	0	0	0	0	0	0	0	0	0	0	0	0	0	0	0	0	0	0	0	0	0	0	0	0	0	0	0	0	0	0	0	0	0	0	0	0	0	0	0	0	0	0	0	0
C65	0	18	0	0	0	0	0	0	0	0	0	0	0	2	0	0	0	0	0	0	0	0	0	0	0	0	0	0	0	0	0	0	0	0	0	0	0	0	0	0	0	10	126	11	47	0	0	0	2
C77	0	0	0	0	0	0	0	0	0	0	0	0	0	0	0	0	0	0	0	0	0	0	0	0	0	0	0	0	0	0	0	0	0	0	34	0	0	0	0	0	0	0	0	0	0	0	0	0	3
C27	14	0	0	0	0	0	0	0	0	0	0	0	0	0	0	0	0	0	4	0	0	8	0	2	0	0	4	0	0	0	0	0	0	0	12	0	0	0	6	0	8	0	12	0	4	3	0	0	10
C109	3	0	0	0	0	0	0	0	0	0	0	0	0	0	0	0	0	0	0	0	0	0	0	0	0	0	0	0	0	0	0	0	0	0	0	0	0	0	0	0	0	0	0	0	0	0	0	0	0
C28	4	0	0	0	0	0	0	0	0	0	0	0	0	0	0	0	0	0	3	0	0	9	0	2	0	0	0	0	0	0	0	0	0	0	9	0	0	0	2	2	4	0	16	0	0	0	0	0	7
C33	2927	0	0	0	0	0	0	0	0	0	0	0	0	0	0	0	0	0	610	0	0	1341	0	321	0	0	132	0	128	0	0	0	0	0	1023	0	0	0	411	0	742	0	0	0	0	384	0	0	538
C63	0	2	5	3	29	137	2	38	6	0	3	7	55	0	6	2	7	3	0	0	0	0	0	0	25	2	0	2	2	4	0	2	5	28	3	5	6	0	0	0	11	0	0	0	0	60	0	4	3
C48	0	0	0	0	2	11	0	3	0	0	0	0	0	0	0	0	0	0	0	0	0	0	0	0	0	0	0	0	0	0	0	0	0	2	0	0	0	0	0	0	0	0	0	0	3	2	0	0	2
C47	0	0	5	3	32	196	2	58	15	3	4	10	72	0	8	4	5	5	0	0	5	0	0	0	12	3	0	7	0	9	6	3	5	28	4	12	0	10	0	0	14	0	12	0	10	96	0	20	4
C84	0	0	0	0	0	0	0	0	0	0	0	0	0	0	0	0	0	0	0	0	0	0	0	0	0	0	0	0	0	0	0	0	0	0	0	0	0	0	0	5	0	0	7	0	2	0	0	0	7
C46	0	0	2	2	16	68	4	29	2	0	2	0	24	0	2	2	2	0	0	0	2	0	0	0	11	0	0	2	0	6	2	0	0	8	0	0	0	2	0	0	5	0	6	0	3	32	0	3	0
C60	0	0	0	0	2	30	0	5	0	0	0	0	2	0	0	0	0	0	0	0	0	0	0	0	2	0	0	0	0	0	0	0	0	0	13	0	0	0	0	0	0	0	0	0	0	4	0	0	10
C72	27	3	0	0	0	0	0	0	0	0	0	0	0	2	0	0	0	0	13	0	0	12	0	0	0	0	2	0	3	0	0	0	0	0	8	0	0	0	6	0	7	5	4	4	0	5	0	0	10
C36	0	0	2	0	11	65	2	24	8	0	0	2	28	0	4	2	6	0	0	0	4	0	0	0	11	3	0	0	0	2	2	0	2	6	0	2	0	6	0	8	3	0	32	10	21	25	0	0	0
C57	0	0	0	2	15	71	5	18	2	6	0	0	40	0	6	2	3	0	0	0	0	3	0	0	0	0	0	0	0	0	2	0	0	0	0	4	0	2	0	2	2	0	73	2	48	27	0	0	0
C18	0	3	0	0	0	0	0	0	0	0	0	0	0	0	0	0	0	0	0	0	0	0	2	0	0	0	0	0	0	0	0	0	0	0	0	0	0	0	0	0	0	0	0	6	0	0	0	0	0
C17	66	0	0	0	0	0	0	0	0	0	0	0	0	0	0	0	0	0	18	0	0	27	0	4	0	0	6	0	6	0	0	0	0	0	0	0	0	0	14	0	10	0	0	0	0	11	0	0	15
C24	4	0	0	0	0	0	0	0	0	0	0	0	0	0	0	0	0	0	3	0	0	5	0	3	0	0	0	0	0	0	0	0	0	0	8	0	0	0	2	0	4	0	0	0	0	2	0	0	4
C78	0	0	0	0	0	0	0	0	0	0	0	0	0	0	0	0	0	0	0	0	0	0	0	0	0	0	0	0	0	0	0	0	0	0	0	0	0	0	0	0	0	0	0	0	0	0	0	0	2
C74	0	129	0	0	0	0	0	0	0	0	0	0	0	2	0	0	0	0	0	0	0	0	3	0	0	0	0	0	0	0	0	0	0	0	6	0	0	0	0	0	0	10	6	145	9	0	0	0	0
C22	8	0	0	0	0	0	0	0	0	0	0	0	0	0	0	0	0	0	2	0	0	8	0	0	0	0	0	0	4	0	0	0	0	0	10	0	0	0	2	0	0	0	0	0	0	0	0	0	4
C53	0	0	0	0	0	0	0	0	0	0	0	0	0	0	0	0	0	0	0	0	0	0	2	0	0	0	0	0	0	0	0	0	0	0	0	0	0	0	0	0	0	0	4	0	0	0	2	0	7
C87	0	0	0	0	0	0	0	0	0	0	0	0	0	0	0	0	0	0	0	0	0	0	0	0	0	0	0	0	0	0	0	0	0	0	0	0	0	0	0	0	0	0	0	0	0	0	0	0	0
C88	0	15	0	0	0	0	0	0	0	0	0	0	0	0	0	0	0	0	0	0	0	0	0	0	0	0	0	0	0	0	0	0	0	0	5	0	0	0	0	0	0	16	14	7	0	0	5	0	4
C51	14	0	0	0	0	0	0	0	0	0	0	0	0	0	0	0	0	0	0	0	0	0	0	0	0	0	0	0	0	0	0	0	0	0	3	0	0	0	0	0	0	0	8	0	5	0	0	0	20
C100	0	0	0	0	0	0	0	0	0	0	0	0	0	0	0	0	0	0	0	0	0	0	0	0	0	0	0	0	0	0	0	0	0	0	0	0	0	0	0	0	0	0	0	0	0	0	0	0	0
C35	4	13	0	0	0	0	0	0	0	0	0	0	0	0	0	0	0	0	3	0	0	12	5	0	0	0	0	0	2	0	0	0	0	0	10	0	0	0	0	0	7	0	5	23	0	2	0	0	9
C37	8	0	0	0	0	0	0	0	0	0	0	0	0	0	0	0	0	0	0	0	0	7	0	0	0	0	0	0	0	0	0	0	0	0	4	0	0	0	0	0	2	0	0	0	0	2	0	0	0
C101	0	0	0	0	0	0	0	0	0	0	0	0	0	0	0	0	0	0	0	0	0	62	0	0	0	0	0	0	0	0	0	0	0	0	3	0	0	0	0	0	0	0	3	0	0	0	0	0	4
C56	0	15	0	0	0	0	0	0	0	0	0	0	0	0	0	0	0	0	0	0	0	0	90	0	0	0	0	0	0	0	0	0	0	0	0	0	0	0	0	0	0	0	8	29	13	0	0	0	5
C19	0	0	0	0	0	0	0	0	0	0	0	0	0	0	0	0	0	0	0	0	0	0	0	0	0	0	0	0	0	0	0	0	0	0	0	0	0	0	0	0	0	0	4	0	0	0	0	0	0
C54	0	70	0	0	0	0	0	0	0	0	0	0	0	0	0	0	0	0	0	0	0	0	0	0	0	0	0	0	0	0	0	0	0	0	4	0	0	0	0	0	0	34	27	8	12	0	18	0	3
C79	0	0	0	0	0	19	0	8	2	0	0	0	2	0	0	0	0	0	0	0	0	0	0	0	6	0	0	3	0	0	0	2	0	4	0	0	2	0	0	0	0	0	0	0	0	9	0	0	0
C15	0	0	0	0	0	0	0	0	0	0	0	0	0	0	0	0	0	0	0	0	0	0	0	0	0	0	0	0	0	0	0	0	0	0	0	0	0	0	0	0	0	0	0	0	0	0	0	0	0
C67	0	43	0	0	0	0	0	0	0	0	0	0	0	0	0	0	0	0	0	0	0	0	0	0	0	0	0	0	0	0	0	0	0	0	11	0	0	0	0	0	0	10	9	14	2	0	3	0	2
C68	0	3	0	0	0	0	0	0	0	0	0	0	0	0	0	0	0	0	0	0	0	0	0	0	0	0	0	0	0	0	0	0	0	0	0	0	0	0	0	0	0	7	2	4	0	0	0	0	0
C16	0	18	0	0	0	0	0	0	0	0	0	0	0	0	0	0	0	0	0	0	0	0	0	0	0	0	0	0	0	0	0	0	0	0	0	0	0	0	0	0	0	16	14	5	0	0	0	0	3
C25	0	0	0	0	0	7	0	0	0	0	0	0	0	0	0	0	0	0	0	0	0	0	0	0	3	0	0	0	0	0	0	0	0	0	2	0	0	0	0	0	0	0	8	0	2	2	0	0	3
C6	0	0	0	0	0	0	0	0	0	0	0	0	0	0	0	0	0	0	0	0	0	0	0	0	0	0	0	0	0	0	0	0	0	0	0	0	0	0	0	0	0	0	0	0	0	0	0	0	0
C13	0	0	0	0	0	0	0	0	0	0	0	0	0	0	0	0	0	0	0	0	0	0	0	0	0	0	0	0	0	0	0	0	0	0	0	0	0	0	0	0	0	0	0	0	0	0	0	0	0
C108	0	0	0	0	0	0	0	0	0	0	0	0	0	0	0	0	0	0	0	0	0	0	0	0	0	0	0	0	0	0	0	0	0	0	0	0	0	0	0	0	0	0	0	0	0	0	0	0	0
C99	0	0	0	0	0	0	0	0	0	0	0	0	0	0	0	0	0	0	0	0	0	0	0	0	0	0	0	0	0	0	0	0	0	0	0	0	0	0	0	0	0	0	0	0	0	0	0	0	0
C12	0	0	0	0	0	0	0	0	0	0	0	0	0	7	0	0	0	0	0	0	0	0	0	0	0	0	0	0	0	0	0	0	0	0	0	0	0	0	0	0	0	0	3	0	0	0	0	0	2
C41	0	0	0	0	4	13	0	2	0	0	0	3	2	0	0	0	0	0	0	0	0	0	0	0	0	0	0	0	0	0	0	0	0	0	6	0	0	0	0	0	0	0	3	0	2	0	0	0	0
C89	37	0	0	0	0	0	0	0	0	0	0	0	0	8	0	0	0	0	6	0	0	21	0	6	0	0	3	0	3	0	0	0	0	0	11	0	0	0	12	0	8	0	0	0	0	5	0	0	8
C23	9	0	0	0	0	0	0	0	0	0	0	0	0	0	0	0	0	0	4	14	0	9	0	0	0	0	0	0	0	0	0	0	0	0	3	0	0	0	4	0	5	0	2	0	0	4	0	0	10
C21	0	0	0	0	0	4	0	4	0	0	0	0	0	0	2	0	0	0	0	0	0	0	0	0	0	0	0	0	0	0	0	0	0	0	0	0	0	0	0	0	0	0	0	0	0	3	0	0	3
C11	0	0	0	0	0	0	0	0	0	0	0	0	0	0	0	0	0	0	0	0	0	0	0	0	0	0	0	0	0	0	0	0	0	0	0	0	0	0	0	0	0	0	0	0	0	0	0	0	2
C50	0	0	0	0	0	0	0	0	0	0	0	0	0	0	0	0	0	0	0	0	0	0	0	0	0	0	0	0	0	0	0	0	0	0	0	0	0	0	0	0	0	0	14	0	7	0	2	0	0
C96	0	0	0	0	5	64	0	15	2	0	0	0	13	0	0	0	0	2	0	0	0	0	0	0	8	2	0	0	0	0	2	4	3	6	4	2	2	0	0	0	4	0	15	0	14	15	0	0	2
C9	5	0	0	0	0	0	0	0	0	0	0	0	0	0	0	0	2	0	0	0	0	2	0	0	8	0	0	0	5	0	0	2	0	2	2	0	0	0	0	0	4	0	6	0	9	2	0	0	3
C55	104	0	0	0	0	0	0	0	0	0	0	0	0	0	0	0	0	0	20	0	0	43	0	13	0	0	10	0	2	0	0	0	0	0	23	0	0	0	18	0	28	0	4	0	5	11	0	0	32
C64	0	0	0	0	0	29	0	8	0	0	0	0	6	0	0	0	0	0	0	0	0	0	0	0	5	0	0	0	0	0	0	0	0	2	0	0	0	0	0	0	2	0	0	0	2	3	0	0	2
C62	0	0	2	0	6	58	2	18	2	0	2	0	18	0	2	0	2	0	0	0	2	0	0	0	6	3	0	2	0	3	2	0	4	3	0	7	0	3	0	0	6	0	0	0	0	20	0	0	3
C30	6	0	0	0	0	0	0	0	0	0	0	0	0	0	0	0	0	0	2	0	0	5	0	2	0	0	2	0	0	0	0	0	0	0	6	0	0	0	2	0	0	0	0	0	0	2	0	0	9
C32	0	29	0	0	0	0	0	0	0	0	0	0	0	0	0	0	0	0	3	0	0	4	0	0	0	0	0	0	0	0	0	0	0	0	10	0	0	0	0	0	8	26	19	6	3	2	0	0	7
C85	0	0	0	0	0	0	0	0	0	0	0	0	0	0	0	0	0	0	0	0	0	0	0	0	0	0	0	0	0	0	0	0	0	0	9	0	0	0	0	0	0	0	3	0	0	0	2	0	0
[truncated: 184 more columns]
