# Supplementary material for: Comparison of clinicopathological parameters, prognosis, micro-ecological environment and metabolic function of Gastric Cancer with or without Fusobacterium sp. Infection
Source: J Cancer. 2021 Jan 1;12(4):1023–32. doi: 10.7150/jca.50918 (PMC7797643; doi:10.7150/jca.50918)
Supplement: Supplementary file 1 — Supplementary figures and tables. [file jcav12p1023s1.zip › Supplementary materials/Table S4.xls]

## Sheet: Table S4
Table S4. Correlations of differential enrichment genera in Fusobacterium sp. - positive GC tissues (P<0.05).						Table S4. Correlations of differential enrichment genera in Fusobacterium sp. - negative GC tissues (P<0.05).
Genus 1	Genus 2	r value					Genus 1	Genus 2	r value
Mobiluncus	Bacteroides	0.749423					Atopobium	Moryella	0.74285
Mobiluncus	Clostridium	0.714223					Slackia	Moryella	0.834713
Mobiluncus	WAL_1855D	0.788453					Slackia	Bulleidia	0.704752
Mobiluncus	Eikenella	0.808605					Porphyromonas	Treponema	0.999444
Mobiluncus	Campylobacter	0.741876					Prevotella	Streptococcus	0.745277
Atopobium	Prevotella	0.710223					Lactobacillus	Lactococcus	0.736394
Atopobium	Peptostreptococcus	0.705326					Lactobacillus	Lachnoanaerobaculum	0.742079
Atopobium	Selenomonas	0.704243					Oribacterium	Dialister	0.711262
Atopobium	Parvimonas	0.819564
Olsenella	Pseudoramibacter_Eubacterium	0.788632
Olsenella	Butyrivibrio	0.749094
Olsenella	Oribacterium	0.746371
Olsenella	Dialister	0.800711
Olsenella	Mogibacterium	0.723057
Slackia	Prevotella	0.711682
Slackia	Catonella	0.766717
Slackia	Moryella	0.707628
Slackia	Selenomonas	0.719857
Bacteroides	Porphyromonas	0.703491
Bacteroides	Clostridium	0.928116
Bacteroides	Oscillospira	0.901816
Bacteroides	Eikenella	0.920332
Bacteroides	Campylobacter	0.88415
Porphyromonas	Oscillospira	0.72766
Porphyromonas	Schwartzia	0.716621
Porphyromonas	Fusobacterium	0.723981
Prevotella	Moryella	0.772296
Prevotella	Selenomonas	0.735582
Prevotella	Parvimonas	0.73268
Prevotella	Bulleidia	0.743999
Lactobacillus	Streptococcus	0.775565
Lactobacillus	Lachnoanaerobaculum	0.738777
Lactobacillus	Veillonella	0.708932
Streptococcus	Bulleidia	0.705283
Pseudoramibacter_Eubacterium	Butyrivibrio	0.734742
Pseudoramibacter_Eubacterium	Oribacterium	0.779754
Pseudoramibacter_Eubacterium	Filifactor	0.750396
Pseudoramibacter_Eubacterium	Peptostreptococcus	0.741555
Pseudoramibacter_Eubacterium	Dialister	0.783067
Pseudoramibacter_Eubacterium	Mogibacterium	0.733587
Pseudoramibacter_Eubacterium	ph2	0.775614
Butyrivibrio	Oribacterium	0.70264
Butyrivibrio	Peptostreptococcus	0.757476
Clostridium	Oscillospira	0.955281
Clostridium	WAL_1855D	0.733023
Clostridium	Eikenella	0.970133
Clostridium	Campylobacter	0.865644
Lachnoanaerobaculum	Moryella	0.735165
Lachnoanaerobaculum	Veillonella	0.757384
Lachnoanaerobaculum	Parvimonas	0.760263
Moryella	Selenomonas	0.803984
Moryella	Parvimonas	0.817759
Moryella	Bulleidia	0.778542
Oribacterium	Peptococcus	0.756734
Oribacterium	Filifactor	0.758588
Oribacterium	Peptostreptococcus	0.911211
Oribacterium	Dialister	0.838694
Oribacterium	Mogibacterium	0.831884
Oribacterium	ph2	0.773352
Peptococcus	Peptostreptococcus	0.77622
Peptococcus	Mogibacterium	0.784486
Filifactor	Peptostreptococcus	0.786637
Filifactor	ph2	0.863114
Peptostreptococcus	Dialister	0.776566
Peptostreptococcus	Mogibacterium	0.784334
Peptostreptococcus	Parvimonas	0.725794
Peptostreptococcus	ph2	0.710985
Butyricicoccus	Oscillospira	0.729382
Oscillospira	Eikenella	0.896374
Oscillospira	Campylobacter	0.834116
Dialister	Mogibacterium	0.836828
Dialister	ph2	0.827633
Selenomonas	Mogibacterium	0.791091
Selenomonas	Bulleidia	0.875898
Mogibacterium	Bulleidia	0.70351
WAL_1855D	Eikenella	0.773853
Eikenella	Campylobacter	0.88206
