# Supplementary material for: Comparison of clinicopathological parameters, prognosis, micro-ecological environment and metabolic function of Gastric Cancer with or without Fusobacterium sp. Infection
Source: J Cancer. 2021 Jan 1;12(4):1023–32. doi: 10.7150/jca.50918 (PMC7797643; doi:10.7150/jca.50918)
Supplement: Supplementary file 1 — Supplementary figures and tables. [file jcav12p1023s1.zip › Supplementary materials/Table S5.xls]

## Sheet: Sheet1
Table S5. Metabolic function prediction of metabolic pathways in 229 GC tissues with or without Fusobacterium sp. infection(P<0.05)
KEGG pathways	Fusobacterium sp. Infection	LDA		Metacyc pathways	Fusobacterium sp. Infection	LDA
ko00910	negative	2.07187		ARGSYNBSUB_PWY	negative	2.0102
ko00627	negative	2.15815		PWY_7616	negative	2.02635
ko05111	negative	2.18073		PWY_7400	negative	2.03444
ko00920	negative	2.24067		ARGSYN_PWY	negative	2.03661
ko00190	negative	2.26274		PWY0_1533	negative	2.04222
ko00362	negative	2.29423		HISDEG_PWY	negative	2.06853
ko00260	negative	2.2953		PWY_5103	negative	2.09579
ko04080	negative	2.29972		PWY0_845	negative	2.09884
ko04146	negative	2.30608		GALACT_GLUCUROCAT_PWY	negative	2.12079
ko00364	negative	2.346		PWY_7431	negative	2.14383
ko00562	negative	2.34663		BRANCHED_CHAIN_AA_SYN_PWY	negative	2.16518
ko00350	negative	2.36226		HISTSYN_PWY	negative	2.17496
ko00360	negative	2.36665		PWY_7376	negative	2.1851
ko00620	negative	2.40727		PWY_6969	negative	2.1863
ko00053	negative	2.42895		PWY_5920	negative	2.21626
ko00020	negative	2.43128		PWY_5022	negative	2.22796
ko00791	negative	2.4452		GLUCUROCAT_PWY	negative	2.22838
ko00330	negative	2.51033		PWY0_1261	negative	2.25568
ko02020	negative	2.51589		GALACTUROCAT_PWY	negative	2.25757
ko00623	negative	2.52929		KDO_NAGLIPASYN_PWY	negative	2.27582
ko00340	negative	2.55611		DHGLUCONATE_PYR_CAT_PWY	negative	2.28318
ko00650	negative	2.57358		PWY0_1061	negative	2.28591
ko00253	negative	2.57555		PWY_7254	negative	2.30053
ko00640	negative	2.58267		PWY_7237	negative	2.30471
ko00040	negative	2.59094		GLUTORN_PWY	negative	2.32785
ko00410	negative	2.59442		PWY0_862	negative	2.35305
ko00121	negative	2.59876		BIOTIN_BIOSYNTHESIS_PWY	negative	2.35644
ko00361	negative	2.60025		PWY_5918	negative	2.38359
ko04122	negative	2.60428		FASYN_INITIAL_PWY	negative	2.39151
ko00643	negative	2.60887		GLUCOSE1PMETAB_PWY	negative	2.39667
ko00130	negative	2.614		PROTOCATECHUATE_ORTHO_CLEAVAGE_PWY	negative	2.41207
ko00310	negative	2.63197		TCA	negative	2.41369
ko00380	negative	2.6681		NAD_BIOSYNTHESIS_II	negative	2.41894
ko00625	negative	2.68886		PWY0_1415	negative	2.42135
ko01040	negative	2.71042		PWY_7664	negative	2.42394
ko00071	negative	2.80195		PWY_5384	negative	2.4281
ko00785	negative	2.826		PWY0_1479	negative	2.43119
ko00480	negative	2.82702		PWY_5747	negative	2.44139
ko00460	negative	2.83714		ILEUSYN_PWY	negative	2.44495
ko00930	negative	2.86054		VALSYN_PWY	negative	2.44495
ko00630	negative	2.86749		PWY_6282	negative	2.44558
ko00280	negative	2.90244		PWY_6519	negative	2.44945
ko00281	negative	2.96339		P101_PWY	negative	2.45018
ko00072	negative	3.14637		PWY_5101	negative	2.45148
ko00010	positive	2.05277		TYRFUMCAT_PWY	negative	2.45229
ko03410	positive	2.10548		PWY_5989	negative	2.45234
ko04962	positive	2.20755		PWY0_42	negative	2.45901
ko00230	positive	2.3427		PWY_6353	negative	2.46082
ko00300	positive	2.35981		PWY_5345	negative	2.46692
ko00740	positive	2.47486		PWY_181	negative	2.48268
ko03420	positive	2.4819		HEME_BIOSYNTHESIS_II	negative	2.49045
ko00500	positive	2.48352		AST_PWY	negative	2.4913
ko00030	positive	2.49837		PWYG_321	negative	2.50885
ko04510	positive	2.5119		PWY_7242	negative	2.50995
ko00908	positive	2.5444		UBISYN_PWY	negative	2.52262
ko03060	positive	2.55596		PYRIDOXSYN_PWY	negative	2.52356
ko00983	positive	2.59736		PWY_5855	negative	2.53803
ko02060	positive	2.60454		PWY_5856	negative	2.53803
ko00270	positive	2.6178		PWY_5857	negative	2.53803
ko00780	positive	2.62276		PWY_6708	negative	2.53803
ko00730	positive	2.62735		P221_PWY	negative	2.55291
ko00900	positive	2.63141		PWY_7328	negative	2.55901
ko00520	positive	2.66319		GLYCOLYSIS_TCA_GLYOX_BYPASS	negative	2.56515
ko00052	positive	2.66693		SO4ASSIM_PWY	negative	2.57673
ko00240	positive	2.66798		P105_PWY	negative	2.59101
ko03030	positive	2.69477		GLYOXYLATE_BYPASS	negative	2.59312
ko04112	positive	2.70982		SULFATE_CYS_PWY	negative	2.5977
ko00051	positive	2.74751		TCA_GLYOX_BYPASS	negative	2.63773
ko00670	positive	2.75491		LEU_DEG2_PWY	negative	2.65927
ko03440	positive	2.82978		PWY_6608	negative	2.6626
ko00550	positive	2.86216		PWY_7094	negative	2.69143
ko00710	positive	2.86221		PWY_7111	negative	2.69956
ko03430	positive	2.88358		SALVADEHYPOX_PWY	negative	2.72016
ko00970	positive	2.88532		PWY_5154	negative	2.74529
ko03010	positive	2.90418		FAO_PWY	negative	2.78952
ko00473	positive	3.05335		PWY_3781	negative	3.17192
ko00471	positive	3.13029		CENTFERM_PWY	positive	2.0344
ko01051	positive	3.43142		PWY_5973	positive	2.03875
				PWY_7456	positive	2.06293
				PWY_922	positive	2.07648
				PWY_6590	positive	2.12958
				PANTOSYN_PWY	positive	2.13112
				PWY0_162	positive	2.13204
				PHOSLIPSYN_PWY	positive	2.13352
				PWY_2942	positive	2.13745
				PWY_7013	positive	2.1534
				PWY_5507	positive	2.15534
				UDPNAGSYN_PWY	positive	2.15701
				COMPLETE_ARO_PWY	positive	2.17029
				PWY0_781	positive	2.18048
				PWY_6263	positive	2.18287
				ARO_PWY	positive	2.19149
				PWY_5910	positive	2.22324
				PWY_7003	positive	2.22367
				PWY_7208	positive	2.22482
				P4_PWY	positive	2.25362
				PWY_5177	positive	2.25618
				PWY_5676	positive	2.25696
				PWY_3001	positive	2.25941
				P163_PWY	positive	2.26163
				RIBOSYN2_PWY	positive	2.26601
				PWY_5667	positive	2.28108
				PWY0_1319	positive	2.28108
				PWY_7371	positive	2.28132
				PWY_6163	positive	2.28199
				PWY_6126	positive	2.29118
				FOLSYN_PWY	positive	2.29259
				THRESYN_PWY	positive	2.31
				PWY_7229	positive	2.31101
				PWY_5686	positive	2.31484
				P461_PWY	positive	2.3246
				GLUCONEO_PWY	positive	2.32594
				NONMEVIPP_PWY	positive	2.3297
				PWY_7560	positive	2.3297
				PWY_7663	positive	2.33145
				PWY_7219	positive	2.33394
				COA_PWY	positive	2.3371
				COLANSYN_PWY	positive	2.33755
				PWY_7221	positive	2.34774
				PWY_6545	positive	2.35113
				PWY_7220	positive	2.35141
				PWY_7222	positive	2.35141
				PWY_7199	positive	2.35299
				PWY0_166	positive	2.37282
				PWY_7392	positive	2.37577
				LACTOSECAT_PWY	positive	2.38541
				HOMOSER_METSYN_PWY	positive	2.41065
				PWY_7323	positive	2.41159
				PWY_5100	positive	2.42344
				GLYCOCAT_PWY	positive	2.42552
				PWY_6470	positive	2.42861
				PEPTIDOGLYCANSYN_PWY	positive	2.43242
				PWY_6588	positive	2.43621
				PWY_6385	positive	2.43653
				OANTIGEN_PWY	positive	2.45712
				PWY_6387	positive	2.4578
				PWY0_1298	positive	2.46289
				PWY_6386	positive	2.465
				MET_SAM_PWY	positive	2.47931
				P162_PWY	positive	2.48511
				PWY_841	positive	2.51081
				ASPASN_PWY	positive	2.52009
				PWY_7196	positive	2.52107
				PWY_6628	positive	2.52514
				HEXITOLDEGSUPER_PWY	positive	2.5379
				PWY_2941	positive	2.54656
				ANAGLYCOLYSIS_PWY	positive	2.54708
				PWY_5347	positive	2.54924
				PWY_6121	positive	2.55419
				PWY_621	positive	2.55555
				PWY_6891	positive	2.55808
				PWY_6630	positive	2.56704
				PWY_6122	positive	2.57956
				PWY_6277	positive	2.57956
				P42_PWY	positive	2.59921
				NONOXIPENT_PWY	positive	2.60529
				ANAEROFRUCAT_PWY	positive	2.6093
				PWY_5484	positive	2.62004
				GLYCOLYSIS	positive	2.62102
				PWY_7187	positive	2.63417
				PWY_6317	positive	2.6503
				GLCMANNANAUT_PWY	positive	2.66967
				PWY_5121	positive	2.66976
				CALVIN_PWY	positive	2.66992
				PWY_6609	positive	2.68018
				DENOVOPURINE2_PWY	positive	2.6811
				PWY_6471	positive	2.6955
				PWY_6737	positive	2.69629
				P441_PWY	positive	2.69663
				GLYCOGENSYNTH_PWY	positive	2.71712
				TRNA_CHARGING_PWY	positive	2.73641
				PWY_6123	positive	2.73993
				PWY_7377	positive	2.75749
				PWY_6892	positive	2.77215
